# Supplementary material for: Scrutinizing the drug resistance mechanism of multi- and extensively-drug resistant Mycobacterium tuberculosis: mutations versus efflux pumps
Source: Antimicrob Resist Infect Control. 2019 May 2;8:70. doi: 10.1186/s13756-019-0516-4 (PMC6498538; doi:10.1186/s13756-019-0516-4)
Supplement: Supplementary file 1 — Table S1. Differential expression of efflux pump genes under RIF, INH, VP+RIF and VP + INH stress in MDR M tuberculosis isolates. Table S2. Differential expression of efflux pump genes under RIF, INH, EMB, VP + RIF, VP + INH, and VP + EMB stress in mono-resistant M tuberculosis isolates. (XLS 84 kb) [file 13756_2019_516_MOESM1_ESM.xls]

## Sheet:  table S1
		Table S1. Differential expression of efflux pump genes under RIF, INH, VP+RIF and VP+INH stress in MDR M. tuberculosis isolates.
		Stress condition	No. of MDR isolates with different fold change (n =16)						Stress condition	No. of MDR isolates with different fold change (n =16)						Stress condition	No. of MDR isolates with different fold change (n =16)						Stress condition	No. of MDR isolates with different fold change (n =16)
	Gene		≤-2	-1	1	2	3	≥4		≤-2	-1	1	2	3	≥4		≥2	1	-1	-2	-3	≥-4		≥2	1	-1	-2	-3	≥-4
1	933	RIF	1	5	6	1	0	3	INH	0	4	5	2	2	3	VP+RIF	2	5	4	3	0	2	VP+INH	0	6	5	2	0	3
2	783		3	5	7	1	0	0		0	5	8	1	1	1		2	5	8	1	0	0		2	5	4	0	1	4
3	842		3	5	7	1	0	0		1	8	6	0	0	1		2	4	9	0	0	1		3	7	4	0	1	1
4	1250		1	4	6	3	0	2		0	5	6	3	1	1		1	4	6	3	1	1		2	4	5	3	0	2
5	2994		2	4	9	0	1	0		0	5	9	1	0	1		3	4	9	0	0	0		3	6	6	1	0	0
6	1146		4	4	5	1	1	1		3	7	4	0	0	2		2	4	8	1	0	1		4	5	4	3	0	0
7	1634		5	4	5	2	0	0		3	7	4	0	1	1		2	6	6	1	0	1		3	6	5	1	1	0
8	3239		5	2	3	4	0	2		0	7	4	2	1	2		3	6	4	2	0	1		3	4	3	4	2	0
9	2846		2	5	6	2	0	1		1	6	6	1	1	1		2	4	7	2	0	1		3	7	2	1	0	3
10	2459		3	5	6	0	1	1		2	5	6	1	1	1		4	4	6	1	1	0		3	4	5	2	1	1
11	2937		3	6	6	1	0	0		2	6	6	1	1	0		4	3	7	2	0	0		2	7	5	1	0	1
12	2456		3	4	6	3	0	0		1	6	5	3	0	1		3	6	6	0	1	0		4	5	2	4	1	0
13	849		2	3	9	2	0	0		0	7	6	1	1	1		3	5	7	1	0	0		3	3	7	1	0	2
14	2265		4	4	7	1	0	0		1	4	9	2	0	0		4	4	7	1	0	0		5	3	6	2	0	0
15	37		4	2	9	0	1	0		0	10	3	2	1	0		5	1	8	2	0	0		1	8	4	1	2	0
16	2209		2	10	3	1	0	0		1	10	4	1	0	0		1	8	6	1	0	0		3	8	4	1	0	0
17	1819		3	8	4	1	0	0		0	11	4	0	0	1		4	4	6	2	0	0		4	4	4	3	0	1
18	1258		2	6	6	2	0	0		0	6	8	2	0	0		1	8	5	2	0	0		0	8	6	2	0	0
19	2333		5	3	6	1	0	1		3	6	3	1	1	2		2	3	5	3	2	1		4	4	2	1	1	3
20	876		2	4	7	0	1	2		1	6	7	1	0	1		2	4	8	1	0	1		2	6	3	3	2	0
21	3065		4	2	7	1	0	2		2	4	7	2	0	1		3	3	7	2	0	1		3	2	6	4	0	1
22	2936		1	3	6	2	1	3		0	5	6	1	1	3		1	3	7	3	0	2		1	4	4	2	2	3
23	1410		1	5	6	2	0	2		4	3	3	2	2	2		2	2	5	6	0	1		3	5	3	4	0	1
24	1672		4	6	2	1	1	2		3	4	7	0	1	1		4	2	7	0	0	3		4	2	7	1	1	1
25	2938		1	5	2	4	0	4		2	5	2	1	1	5		2	3	6	1	2	2		3	6	2	2	0	3
26	1145		3	3	7	1	0	2		2	5	5	0	2	2		4	3	5	2	1	1		3	5	4	3	1	0

## Sheet:  table S2
		Table S2. Differential expression of efflux pump genes under RIF, INH, EMB, VP+RIF, VP+INH and VP+ EMB stress in mono-resistant M. tuberculosis isolates.
		Stress condition	No. of mono-drug resistant isolates with different fold change (n =3)						Stress condition	No. of mono-drug resistant isolates with different fold change (n =3)						Stress condition	No. of mono-drug resistant isolates with different fold change (n =3)						Stress condition	No. of mono-drug resistant isolates with different fold change (n =3)						Stress condition	No. of mono-drug resistant isolates with different fold change (n =3)						Stress condition	No. of mono-drug resistant isolates with different fold change (n =3)
	Gene		≤-2	-1	1	2	3	≥4		≤-2	-1	1	2	3	≥4		≤-2	-1	1	2	3	≥4		≥2	1	-1	-2	-3	≥-4		≥2	1	-1	-2	-3	≥-4		≥2	1	-1	-2	-3	≥-4
1	933	RIF	1	1	0	0	1	0	INH	0	0	2	1	0	0	EMB	0	1	1	0	1	0	VP+RIF	0	2	0	1	0	0	VP+INH	0	1	0	0	0	2	VP+EMB	0	1	1	1	0	0
2	783		1	1	1	0	0	0		1	0	2	0	0	0		0	1	1	1	0	0		0	3	0	0	0	0		1	0	1	1	0	0		0	1	2	0	0	0
3	842		1	1	1	0	0	0		1	1	0	1	0	0		0	1	1	1	0	0		0	2	1	0	0	0		1	1	1	0	0	0		0	1	2	0	0	0
4	1250		0	1	1	0	0	1		0	0	2	0	1	0		0	1	1	0	0	1		0	1	1	0	0	1		0	0	1	2	0	0		1	0	0	1	0	1
5	2994		1	1	1	0	0	0		1	1	1	0	0	0		0	2	1	0	0	0		0	2	1	0	0	0		1	2	0	0	0	0		0	1	2	0	0	0
6	1146		1	1	1	0	0	0		1	1	1	0	0	0		0	1	1	1	0	0		1	2	0	0	0	0		1	2	0	0	0	0		2	1	0	0	0	0
7	1634		0	1	2	0	0	0		0	1	1	1	0	0		1	1	1	0	0	0		0	3	0	0	0	0		1	1	0	1	0	0		1	2	0	0	0	0
8	3239		0	1	2	0	0	0		1	2	0	0	0	0		0	0	1	1	0	1		1	1	1	0	0	0		1	1	0	0	0	1		0	2	1	0	0	0
9	2846		2	0	1	0	0	0		0	2	1	0	0	0		0	1	0	1	0	1		0	3	0	0	0	0		1	1	0	0	0	1		0	1	1	1	0	0
10	2459		1	1	0	1	0	0		0	2	1	0	0	0		0	0	2	0	0	1		0	2	1	0	0	0		2	1	0	0	0	0		0	1	2	0	0	0
11	2937		0	2	1	0	0	0		1	2	0	0	0	0		0	1	1	0	1	0		0	2	1	0	0	0		2	0	1	0	0	0		1	0	1	0	0	1
12	2456		2	0	1	0	0	0		0	1	2	0	0	0		0	0	1	1	0	1		1	1	1	0	0	0		1	1	0	0	0	1		1	1	1	0	0	0
13	849		0	2	0	1	0	0		0	2	1	0	0	0		0	1	2	0	0	0		0	2	1	0	0	0		1	2	0	0	0	0		0	0	3	0	0	0
14	2265		1	0	2	0	0	0		0	2	1	0	0	0		1	1	1	0	0	0		2	0	1	0	0	0		0	3	0	0	0	0		1	1	0	1	0	0
15	37		0	2	1	0	0	0		1	1	1	0	0	0		0	2	1	0	0	0		1	1	1	0	0	0		2	0	1	0	0	0		0	3	0	0	0	0
16	2209		1	0	2	0	0	0		1	1	1	0	0	0		0	2	1	0	0	0		1	0	2	0	0	0		1	2	0	0	0	0		0	3	0	0	0	0
17	1819		0	2	0	1	0	0		1	1	1	0	0	0		0	1	1	1	0	0		0	2	1	0	0	0		1	2	0	0	0	0		0	2	1	0	0	0
18	1258		0	2	0	1	0	0		1	1	1	0	0	0		0	2	1	0	0	0		1	1	1	0	0	0		1	2	0	0	0	0		0	1	2	0	0	0
19	2333		2	0	1	0	0	0		1	0	2	0	0	0		0	1	2	0	0	0		1	2	0	0	0	0		1	1	0	0	1	0		1	2	0	0	0	0
20	876		1	0	1	0	0	1		1	1	0	0	1	0		0	1	2	0	0	0		0	2	0	0	0	1		1	1	0	0	1	0		0	2	1	0	0	0
21	3065		1	1	0	1	0	0		0	3	0	0	0	0		0	1	2	0	0	0		2	0	1	0	0	0		0	3	0	0	0	0		1	1	1	0	0	0
22	2936		1	1	1	0	0	0		1	2	0	0	0	0		1	0	1	0	1	0		1	1	1	0	0	0		1	2	0	0	0	0		0	2	0	1	0	0
23	1410		0	2	1	0	0	0		0	2	1	0	0	0		0	0	2	0	1	0		0	2	1	0	0	0		0	3	0	0	0	0		0	2	0	0	1	0
24	1672		1	1	0	1	0	0		1	1	1	0	0	0		1	1	1	0	0	0		0	2	1	0	0	0		2	0	1	0	0	0		1	2	0	0	0	0
25	2938		0	2	0	1	0	0		1	1	1	0	0	0		0	1	1	0	0	1		0	2	1	0	0	0		0	1	1	0	0	1		0	0	1	0	0	2
26	1145		1	1	0	1	0	0		0	1	2	0	0	0		0	1	2	0	0	0		1	1	1	0	0	0		1	2	0	0	0	0		1	1	1	0	0	0
